# Supplementary material for: Hybrid Plasticizers Enhance Specificity and Sensitivity of an Electrochemical-Based Sensor for Cadmium Detection
Source: Int J Mol Sci. 2022 Jun 8;23(12):6402. doi: 10.3390/ijms23126402 (PMC9223680; doi:10.3390/ijms23126402)
Supplement: Supplementary file 1 [file ijms-23-06402-s001.zip]

Archive with 1 entries (1 files):
- ijms-1700314-supplementary.pdf
